# Supplementary material for: Population Genetic Analysis of Paris polyphylla var. yunnanensis Based on cpDNA Fragments
Source: Genes (Basel). 2023 Sep 2;14(9):1754. doi: 10.3390/genes14091754 (PMC10530812; doi:10.3390/genes14091754)
Supplement: Supplementary file 1 [file genes-14-01754-s001.zip]

Archive with 1 entries (1 files):
- genes-2545061-supplementary.pdf
